# Supplementary material for: Evaluating the Potential Safety Risk of Plant-Based Meat Analogues by Analyzing Microbial Community Composition
Source: Foods. 2023 Dec 29;13(1):117. doi: 10.3390/foods13010117 (PMC10778452; doi:10.3390/foods13010117)
Supplement: Supplementary file 1 [file foods-13-00117-s001.zip]

Archive with 1 entries (1 files):
- foods-2784105-supplementary.pdf
